# Supplementary material for: Identification of a pyroptosis-related lncRNA signature in the regulation of prognosis, metabolism signals and immune infiltration in lung adenocarcinoma
Source: Front Endocrinol (Lausanne). 2022 Aug 10;13:964362. doi: 10.3389/fendo.2022.964362 (PMC9401518; doi:10.3389/fendo.2022.964362)
Supplement: Supplementary file 2 [file Table_1.xlsx]

## Sheet: Sheet1
Supplementary Table 1. There are 2618 genes that expressed differentially TCGA-LUAD database.
gene	adj.P.Val
RTKN2	1.21e-131
FAM83A-AS1	3.97e-119
FAM107A	9.95e-117
LINC02014	4.37e-115
TEK	4.94e-114
TUBB3	1.85e-111
GPM6A	2.97e-111
FABP4	2.97e-111
ITLN2	3.3e-111
MNX1-AS1	7.53e-111
MYZAP	6.62e-110
STX11	2.13e-109
FENDRR	3.42e-109
SLC6A4	1.3e-108
CA4	4.08e-108
KANK3	4.83e-107
JAM2	1.01e-106
PTPN21	3.83e-106
OTUD1	3.12e-105
SPAAR	6.75e-105
LGI3	1.43e-104
EDNRB	3.42e-104
LINC01977	3.45e-104
LIMS2	5.73e-104
ADRB2	1.39e-103
HSPA12B	5.51e-103
GPD1	3.14e-102
LDB2	1.05e-101
C10orf88B	3.05e-101
LANCL1-AS1	1.05e-100
GPIHBP1	1.45e-100
TAL1	1.55e-100
ZFPM2-AS1	7.91e-100
NCKAP5	6.02e-99
SEMA3G	9.15e-99
PRX	1.1e-98
ADAMTS8	1.38e-98
WWC2	1.46e-97
UPK3B	3.35e-97
CCM2L	8.63e-97
ANKRD1	1.37e-96
GRK5	3.47e-96
WNT3A	1.24e-95
ACVRL1	3.32e-94
BTNL9	4.73e-94
ABCA12	4.1e-94
CLEC1A	6.31e-94
TCF21	6.56e-94
STXBP6	1.16e-93
FGD5	1.27e-93
ARHGEF26	3.83e-93
ROBO4	6.41e-93
S1PR1	8.23e-93
TMEM100	2.27e-92
FOXF1	8.3e-92
STARD13	1.27e-91
NECAB1	1.36e-91
SGCG	2.49e-91
C14orf132	5.72e-91
MGAT3	8.16e-91
CLIC5	2.64e-90
FRMD5	5.38e-90
ARHGAP6	6.69e-90
SCUBE1	6.72e-90
LINC02416	9.12e-90
CD101	3.14e-89
FXYD1	5.1e-89
CDC25C	6.09e-89
ERCC6L	2.28e-88
KIF14	2.83e-88
LYVE1	5.46e-88
FHL1	6.13e-88
ECSCR	6.51e-88
GIMAP8	4.44e-87
ARHGEF15	5.69e-87
PECAM1	7.5e-87
FAM83A	2.42e-86
PTPRH	2.95e-86
PCAT19	1.04e-85
SCN4B	1.24e-85
ACADL	1.8e-85
MYCT1	1.88e-85
PLAC9	6.25e-85
EMCN	6.46e-85
EPHA10	6.26e-85
CYYR1	9.78e-85
RGCC	3.38e-84
ERG	4.62e-84
CDH5	7.56e-84
THSD1	9.28e-84
MIR3945HG	1.43e-83
LINC00968	1.85e-83
USHBP1	2.14e-83
CLEC3B	2.43e-83
OTX1	5.45e-83
VEGFD	7.76e-83
EFCC1	1.84e-82
EPAS1	1.84e-82
GDF10	1.87e-82
FCN3	1.87e-82
ZYG11A	1.84e-82
PRKCE	3.19e-82
CD36	3.44e-82
TEDC2	6.29e-82
FHL5	6.91e-82
SH2D3C	7.53e-82
STARD8	1.67e-81
PYCR1	2.29e-81
SOX7	4.46e-81
EMP2	4.64e-81
SPOCK2	5.54e-81
RAMP2	8.9e-81
TGFBR3	1.19e-80
CALCRL	1.2e-80
FMO2	1.4e-80
CDO1	1.72e-80
NOVA2	1.81e-80
ABCA8	1.89e-80
PHACTR1	2.26e-80
PTPRB	3.2e-80
MCEMP1	4.53e-80
RASIP1	1.17e-79
SEMA6A	1.25e-79
TENT5B	3.78e-79
FEZF1-AS1	5.48e-79
RAMP3	1.27e-78
ST8SIA6	1.72e-78
FAM189A2	2.39e-78
PDLIM2	3.04e-78
SLC19A3	4.17e-78
SIRPB1	8.64e-78
NPR1	1.11e-77
RASAL1	1.35e-77
TNNC1	1.91e-77
SOX17	3.28e-77
GPR146	3.28e-77
VIPR1	3.67e-77
GYPE	5.01e-77
SLIT2	5.64e-77
RPL13AP17	5.8e-77
FEZ1	1.42e-76
AFAP1-AS1	1.22e-76
PTPRN2-AS1	2.63e-76
LIN7A	5.36e-76
TAMALIN	7.15e-76
ENTPD8	6.8e-76
CAV1	1.15e-75
HIGD1B	1.4e-75
SGO1	1.97e-75
LMO2	2.32e-75
LRRC36	2.61e-75
SMAD6	3.39e-75
ADRB1	3.87e-75
FRMD3	9.16e-75
NLRC4	1.04e-74
GRHL3	7.7e-75
PERM1	1.53e-74
DEPDC1	2.54e-74
GSTM5	3.33e-74
DPEP2	4.35e-74
SASH1	1.39e-73
RGS9	2.15e-73
XRCC2	2.22e-73
GIMAP1	3.1e-73
CAVIN2	5.79e-73
SEMA5A	1.82e-72
MMRN2	2.21e-72
RHOJ	6.31e-72
FER1L4	7.58e-72
AGER	9.57e-72
NEIL3	8.54e-72
ECEL1P2	1.79e-71
SYT12	1.62e-71
FAM110D	3.14e-71
NMUR1	7.67e-71
ASPM	1.17e-70
ADPRH	2.02e-70
COL6A6	2.23e-70
ARHGAP31	4.67e-70
ANOS1	7.56e-70
SOSTDC1	8.59e-70
INMT	1.23e-69
GREM1	1.01e-69
CLDN10-AS1	1.37e-69
MME	3.04e-69
CLEC14A	3.8e-69
E2F8	4.77e-69
DENND3	9.29e-69
DNASE1L3	1.39e-68
RGS17	4.48e-68
NXPH3	6.39e-68
FOXD3-AS1	4.18e-68
RXFP1	8.61e-68
IGSF10	9.52e-68
PEAK1	1.12e-67
DGCR5	8.76e-68
PRKG2	2.55e-67
ADARB1	4.05e-67
ABI3BP	4.86e-67
CGNL1	4.94e-67
PEAR1	5.78e-67
HBA2	5.85e-67
ALDH18A1	9.73e-67
FGFBP2	2.25e-66
RAB26	3.28e-66
CAT	4.4e-66
VEPH1	5.4e-66
HTR3A	5e-66
COL11A1	6.03e-66
PLA2G4F	9.11e-66
DEPDC1B	9.45e-66
RAI2	1.14e-65
GIMAP6	1.16e-65
PALMD	1.26e-65
LRRN3	1.41e-65
TBX3	2.56e-65
CST1	1.98e-65
SBSPON	3.14e-65
DACH1	3.51e-65
SPN	5.94e-65
SLC39A8	6.36e-65
TNXB	6.68e-65
KISS1R	4.83e-65
AGRP	1.32e-64
ATP10B	8.53e-65
STRA6	1.27e-64
SLIT3	2.19e-64
PKNOX2	2.38e-64
SELP	3.21e-64
LRRC32	3.28e-64
SULT1C4	4.78e-64
KANK2	5.32e-64
CELSR3	4.29e-64
MCM10	4.76e-64
HHIP	6.95e-64
SESN1	7.11e-64
PIP5K1B	8.46e-64
TFAP2A	1.21e-63
OR7E47P	1.61e-63
TIE1	2.04e-63
SYNM	2.7e-63
BBOX1-AS1	4.58e-63
ALKAL2	1.09e-62
LINC01936	2.54e-62
AOC3	3.21e-62
BRIP1	2.69e-62
TMPRSS11E	2.12e-62
ORC6	3.52e-62
GOLM1	3.87e-62
NDST1	4.58e-62
CORO2B	6.18e-62
ELAPOR2	8.1e-62
FLI1	8.25e-62
TGM1	8.48e-62
LINC01996	1.44e-61
NOTCH4	1.48e-61
GLDN	1.72e-61
EXO1	1.55e-61
TMEM88	1.8e-61
HEG1	1.91e-61
ST6GALNAC5	1.95e-61
PELATON	2.19e-61
FAM162B	2.56e-61
THBD	2.63e-61
CCDC85A	2.71e-61
CD300LG	2.81e-61
JPH4	3.06e-61
JCAD	3.89e-61
LMCD1	4.37e-61
RASGRP4	4.54e-61
HPS5	5.22e-61
CSRNP1	5.74e-61
STX12	5.74e-61
CPB2	7.17e-61
SPRYD7	7.67e-61
PLCL1	1.18e-60
ADAMTSL3	1.24e-60
GLIPR2	1.31e-60
C20orf202	1.51e-60
RAPGEF4	1.56e-60
HBA1	1.56e-60
PDZD2	2.17e-60
H2AC17	1.46e-60
C10orf67	2.6e-60
MAMDC2	2.83e-60
IQGAP3	5.34e-60
DKK2	5.81e-60
CFP	6.61e-60
GPM6B	7.54e-60
GPA33	7.65e-60
CLDN5	8.97e-60
SNX22	1.19e-59
DAPK2	1.28e-59
FPR2	1.52e-59
PARAL1	1.76e-59
DES	1.77e-59
ADAMTS7P3	2.03e-59
ARHGEF39	2.44e-59
TSPAN18	3.42e-59
ADM2	3.52e-59
MYEOV	2.43e-59
LINC02016	4.85e-59
KIF18B	4.51e-59
LINC00987	5.46e-59
CCL23	7.35e-59
HBEGF	1.14e-58
ADGRF4	7.78e-59
CPED1	1.78e-58
PPP1R14B-AS1	1.61e-58
FXYD6	2.01e-58
HID1-AS1	2.22e-58
KL	2.31e-58
RECK	2.37e-58
CLDN18	2.53e-58
ANGPT1	2.81e-58
CD93	3.02e-58
IL3RA	3.1e-58
KIF17	3.41e-58
LINC02154	3.52e-58
RAD54L	3.81e-58
SRPK1	4.57e-58
CNTN6	5.36e-58
FEZF1	4.37e-58
ADCY4	9.46e-58
YBX2	5.88e-58
ACKR4	1.09e-57
ADGRE1	1.61e-57
HNF4G	1.32e-57
RETN	2.74e-57
AMOTL1	3.52e-57
UHRF1	3.64e-57
SNRK	4.14e-57
GRIA1	5.18e-57
COX7A1	5.52e-57
SAPCD2	5.64e-57
CBX7	6.41e-57
LINC01270	5.7e-57
CAVIN1	8.06e-57
LINC00511	9.34e-57
AFAP1L1	1.05e-56
ANGPTL1	1.2e-56
INKA2	1.21e-56
ARC	1.87e-56
HSPB6	2.28e-56
F8	2.45e-56
NHSL1	2.54e-56
FGFR4	3.03e-56
DUOX1	3.23e-56
RSPO1	4.55e-56
BCHE	4.81e-56
ABCG2	4.95e-56
SYNE3	5.5e-56
ITGA8	5.71e-56
CAV2	6.19e-56
PRAME	4.02e-56
ASPA	7.08e-56
PRAM1	8.96e-56
GFOD1	1.09e-55
BCL6B	1.21e-55
GYPC	1.31e-55
PITX2	7.23e-56
CASS4	1.56e-55
ADGRE3	1.59e-55
C1QTNF7	1.79e-55
KCNMB2-AS1	1.19e-55
TRPV2	2.96e-55
TBX4	3.14e-55
HJURP	3.62e-55
KRTAP4-1	2.35e-55
TNS1	4.57e-55
SYNC	4.93e-55
P2RY1	5.89e-55
PAICS	7.5e-55
KIF4A	7.21e-55
CMTM2	1.5e-54
SPTBN1	1.8e-54
PPM1F	1.94e-54
CD300C	1.98e-54
KIF26B	1.93e-54
RCAN1	2.72e-54
RBP2	3.44e-54
WASF3	4.35e-54
TMEM204	4.4e-54
ADH1B	5.47e-54
EML1	5.84e-54
MSRB3	5.83e-54
PITX1	5.01e-54
MEX3A	6.11e-54
B4GALNT4	5.29e-54
PPP1R14B	8.25e-54
LHFPL6	8.41e-54
SCN7A	9.01e-54
PLPP4	6.21e-54
ITIH5	1e-53
MND1	1.01e-53
TBX2-AS1	1.16e-53
FGR	1.37e-53
COX4I2	1.66e-53
H2AC13	1.66e-53
AGTPBP1	3.86e-53
TACC1	6.87e-53
VSIR	7.01e-53
CCNP	5.79e-53
FERMT2	8.51e-53
BUB1B	8.53e-53
CASKIN2	1e-52
LINC02474	6.32e-53
MIR22HG	1.26e-52
SFXN1	1.44e-52
DENND2A	1.46e-52
PTCRA	2.25e-52
STIL	2.12e-52
PLEKHN1	2.25e-52
KNL1	2.09e-52
PNPLA6	2.73e-52
HBB	3.08e-52
PLPP3	3.05e-52
RCC1	6.92e-52
SKA3	6.84e-52
TOM1L2	8.25e-52
CXCR2	9.02e-52
CTHRC1	9.45e-52
MBNL1-AS1	9.77e-52
CNRIP1	1.36e-51
DOCK4	1.84e-51
OCIAD2	2.04e-51
MIR4653	1.95e-51
TROAP	2.2e-51
SEPTIN4	2.54e-51
MS4A7	2.53e-51
CDCA2	2.25e-51
SVEP1	3.01e-51
EME1	2.59e-51
FRMD4A	3.52e-51
PPP1R15A	3.93e-51
NUF2	3.65e-51
CRYAB	4.56e-51
DLGAP5	4.7e-51
C20orf194	5.55e-51
CDCA3	5.02e-51
UBE2T	5.84e-51
WFS1	9.5e-51
PCDH12	9.83e-51
RILPL2	9.83e-51
TCEAL2	1.01e-50
COL10A1	1.02e-50
RNU6-529P	1.13e-50
ZBED2	1.15e-50
NEK2	1.16e-50
B3GNT3	1.85e-50
ZNF366	2.15e-50
LGALSL	2.35e-50
KIF1C	2.53e-50
LTBP4	5.31e-50
ROR1	5.61e-50
LEPR	5.96e-50
TMEM63C	4.91e-50
HHIPL2	4.25e-50
ANKRD29	8.28e-50
H1-12P	5.83e-50
PTH1R	1.37e-49
LAMP3	1.51e-49
QKI	1.51e-49
GPX3	1.55e-49
TMEM184A	1.55e-49
CKAP2L	1.47e-49
MMP13	1.18e-49
DLC1	1.73e-49
TOP2A	2.02e-49
AFF3	2.17e-49
LDLR	2.3e-49
MMRN1	2.5e-49
LYPD1	2.02e-49
IGFL2	1.67e-49
CAMP	4.23e-49
KCNK3	4.23e-49
KRT4	4.23e-49
WIF1	4.5e-49
TBX2	4.69e-49
IQSEC3	4.92e-49
RMDN3	5.18e-49
PCDHGB7	5.38e-49
ADAMTS1	5.38e-49
LINC01082	7.08e-49
GTSE1	7.17e-49
SERTM1	8.96e-49
VWF	9.19e-49
SLC1A1	9.82e-49
B3GNT6	6.45e-49
CGREF1	8.58e-49
FAM136A	1.27e-48
LINC01290	1.29e-48
MVB12B	1.38e-48
MSR1	1.39e-48
RNF144B	1.45e-48
RBMS2	1.48e-48
FGF2	1.69e-48
FFAR4	1.82e-48
TMPRSS4	1.74e-48
CCN5	1.97e-48
MTMR10	2.17e-48
GKN2	2.22e-48
EP300-AS1	2.44e-48
MFNG	2.47e-48
LATS2	2.5e-48
TMEM273	2.75e-48
ESPL1	2.47e-48
ESAM	3.1e-48
PCOLCE2	3.5e-48
CENPI	2.94e-48
PI16	4.47e-48
FRY	4.61e-48
TBX5-AS1	5.46e-48
PLPP2	6.33e-48
S100A3	7.03e-48
CD34	7.18e-48
CENPA	6.87e-48
PDE5A	7.64e-48
ECRG4	9.07e-48
MAGI2-AS3	9.28e-48
FZD4	1.03e-47
ADGRL2	1.18e-47
LILRA5	1.21e-47
OSCAR	1.36e-47
ITM2A	1.48e-47
ST6GALNAC6	1.6e-47
ADAMTSL4	2.08e-47
CNOT11	3.08e-47
ITPRIP	3.26e-47
TTK	2.9e-47
RASGRF1	3.43e-47
C1orf162	4.55e-47
CALCOCO1	4.67e-47
SPP1	5.23e-47
CTNNAL1	5.2e-47
FAM124B	5.35e-47
OLFML1	5.49e-47
HACD4	5.65e-47
SYNPO	8.96e-47
SEC14L6	8.97e-47
ETV4	1.04e-46
JDP2	1.07e-46
IGSF9	1.04e-46
C5AR1	1.14e-46
PDE8B	1.18e-46
ADTRP	1.2e-46
DIXDC1	1.4e-46
ARHGAP24	1.42e-46
PID1	1.43e-46
CTIF	1.46e-46
CRTAC1	1.52e-46
ACE	1.6e-46
CARD14	1.24e-46
GIMAP7	1.81e-46
TMEM47	1.81e-46
STARD9	1.97e-46
CHRNA5	1.4e-46
BMPR2	2.04e-46
ODF3L1	2.13e-46
TMEM177	2.48e-46
LGSN	1.9e-46
PHACTR2	3.14e-46
CCBE1	3.18e-46
EFNA4	3.89e-46
CDC6	4.44e-46
AGMAT	4.32e-46
GAB1	5.28e-46
OLR1	5.32e-46
GPER1	6.18e-46
AGTR2	6.25e-46
NME1	6.42e-46
METTL7A	6.45e-46
CENPF	6.62e-46
SYNPO2	7.14e-46
RNVU1-32	5.95e-46
HAVCR1	4e-46
SGCA	9.21e-46
GUCY1A2	9.44e-46
KLF6	9.59e-46
LINC02864	5.98e-46
C11orf86	6.24e-46
CHIAP2	1.48e-45
CFL2	1.48e-45
KLF13	1.54e-45
SERINC1	1.74e-45
HSPB2	1.82e-45
KIAA0040	1.82e-45
PRICKLE2	1.85e-45
MELK	1.9e-45
CASC9	1.11e-45
SORBS1	2.21e-45
ABHD6	2.35e-45
ANKS1A	2.44e-45
ZNF106	2.9e-45
EZH2	3.02e-45
RASGEF1B	3.32e-45
SIGLEC11	3.35e-45
CASQ2	3.44e-45
MAP3K3	3.49e-45
KIF20A	3.52e-45
PVT1	4.92e-45
FIBIN	5.28e-45
INPP5K	5.46e-45
PKMYT1	5.39e-45
GATA6	6.34e-45
CDH13	6.76e-45
PGM5	6.78e-45
MCIDAS	4.98e-45
LINC01863	7.45e-45
PDIA4	7.62e-45
EPN3	7.48e-45
JAML	7.88e-45
CD52	8.19e-45
C1QTNF2	1.04e-44
STAC	1.07e-44
DIPK2B	1.14e-44
KLF4	1.2e-44
GATA2	1.25e-44
MYO19	1.32e-44
CT83	7.45e-45
BCAN-AS1	7.39e-45
HSPB8	1.39e-44
BARX1	7.77e-45
SRPX	1.51e-44
LGR4	2.06e-44
CAB39L	2.17e-44
SEMA6D	2.36e-44
GINS1	2.63e-44
PPP1R14BP3	3.85e-44
IQCN	4.27e-44
SCAT8	2.86e-44
ADAMTS14	3.7e-44
MMP11	4.61e-44
IL1RL1	5.02e-44
DDX12P	4.31e-44
SLC14A1	5.27e-44
PDE2A	5.38e-44
GHR	5.58e-44
KIF15	5.59e-44
RADIL	6.82e-44
EFNA3	6.72e-44
PLK1	7.6e-44
LHFPL3-AS2	8.46e-44
SSTR1	9.55e-44
ARHGEF6	9.83e-44
KCNT2	1.44e-43
FUT2	1.6e-43
TGFBR2	1.61e-43
ZNF423	1.64e-43
REM1	1.86e-43
PCDH17	1.9e-43
HELLS	2.31e-43
MYADM	2.9e-43
DNAJC22	2.47e-43
KIF2C	3.11e-43
HSD17B6	3.62e-43
PPAT	3.85e-43
RMI2	3.92e-43
SPAG5	4.91e-43
PPP1R14A	5.3e-43
MFAP4	5.45e-43
PRKCH	6.87e-43
VIL1	3.82e-43
S1PR4	8.7e-43
DNASE2B	9.36e-43
SPAG4	1.01e-42
PTGER4	1.12e-42
MYL9	1.23e-42
TMOD1	1.75e-42
ZFYVE9	1.72e-42
SHROOM4	1.83e-42
NDRG4	1.96e-42
GNAQ	2.17e-42
PREX2	2.32e-42
HMGB3	2.33e-42
CDC20	2.47e-42
FBLN5	2.53e-42
NCAPG	2.56e-42
ANLN	2.77e-42
RASL12	2.92e-42
ARHGAP44	3.09e-42
SIDT2	3.46e-42
PLA2G1B	3.57e-42
ARAP3	3.65e-42
CHRDL1	3.91e-42
SLC5A9	4.07e-42
MARCO	4.28e-42
CSRP1	4.23e-42
KDELR3	4.77e-42
NEXN	5.42e-42
GAS6	5.45e-42
SPTBN2	7.02e-42
FGFR2	8.33e-42
RSPO4	8.63e-42
TMEM150B	9.38e-42
ENG	1.07e-41
RBP4	1.17e-41
SKA1	1.05e-41
DUOXA1	1.34e-41
C1orf112	1.35e-41
CCL14	1.41e-41
FABP5	1.41e-41
MS4A15	1.71e-41
OGN	1.72e-41
BLACAT1	1.51e-41
ANXA3	1.83e-41
PRKCQ	1.9e-41
PEBP4	1.96e-41
MFAP3L	1.98e-41
MED4-AS1	2.06e-41
GPBAR1	2.15e-41
ANGPT4	2.42e-41
CFD	2.83e-41
EPB41L2	2.82e-41
CYP24A1	2.53e-41
ATIC	3.24e-41
NDC80	3.1e-41
DOK2	3.32e-41
RTN1	3.68e-41
LMOD1	3.61e-41
CILP2	3.06e-41
SPARCL1	4.01e-41
C1orf198	6.52e-41
GGCT	7.07e-41
VSIG4	7.35e-41
KCNAB1	7.58e-41
FERMT1	8.4e-41
CYRIA	9.82e-41
CCDC69	9.86e-41
TIMP3	1.07e-40
HOXA5	1.19e-40
SECISBP2L	1.21e-40
PCYOX1	1.26e-40
MT1M	1.63e-40
ACOXL	1.88e-40
MTARC2	1.85e-40
CDC45	1.91e-40
MYO16-AS1	2.05e-40
KLF9	2.29e-40
NRN1	2.32e-40
CENPE	2.08e-40
CLSPN	2.39e-40
SLC46A2	2.89e-40
PLSCR4	2.99e-40
HPDL	2.56e-40
CD300LF	3.92e-40
NEBL	3.92e-40
CASP4LP	4.68e-40
IL33	4.66e-40
CDCA8	4.87e-40
AQP4	5.07e-40
MOCS1	5.67e-40
CCT3	6.04e-40
ITPRID2	6.63e-40
PDK4	6.85e-40
E2F2	6.05e-40
NUSAP1	7.21e-40
MYO7A	6.84e-40
SHC3	7.79e-40
DNA2	8.09e-40
CCNB1	1.01e-39
GPC3	9.98e-40
CCNB2	1.04e-39
IQANK1	1.05e-39
CLEC12A	1.05e-39
SLC25A25	1.22e-39
ST6GALNAC3	1.45e-39
HMMR	1.51e-39
PIMREG	1.42e-39
HYAL1	2.06e-39
CABYR	1.53e-39
PCDHGC3	2.21e-39
TNFRSF21	2.36e-39
UBASH3B	2.8e-39
ZWINT	2.95e-39
SLC11A1	3.12e-39
UBE2C	4.06e-39
ACSS3	4.42e-39
ACACB	4.61e-39
P3H2	4.62e-39
SHANK3	4.81e-39
MDGA1	5.72e-39
CASP12	5.56e-39
AURKB	5.58e-39
CEP55	5.74e-39
XDH	5.92e-39
ZEB1	7.19e-39
TTC28	7.39e-39
ATP1A2	7.7e-39
SCIMP	8.37e-39
FAM111B	8.71e-39
BZW2	9.95e-39
CACNA2D2	1.14e-38
KAT2A	1.15e-38
TMEM139	1.39e-38
TLR8	1.52e-38
NLN	1.55e-38
SRPK3	1.08e-38
PDE1B	1.94e-38
HROB	1.87e-38
TM6SF1	2.09e-38
RHBDL2	2.16e-38
SFXN4	2.31e-38
BIRC5	2.45e-38
GIMAP4	2.42e-38
CCRL2	2.64e-38
KCNJ5	2.98e-38
C8B	3.04e-38
E2F3	3.33e-38
SLC31A2	3.39e-38
ALOX5	3.69e-38
RECQL4	3.86e-38
TPX2	3.97e-38
IGHD3-22	2.39e-38
RRM2	4.8e-38
LINC02471	4.85e-38
KIF11	4.93e-38
SCARA5	5.11e-38
PTPRM	5.28e-38
ICAM2	5.67e-38
ORC1	5.44e-38
HYAL2	5.85e-38
STX1A	6.69e-38
SLC35F2	7.96e-38
DPYSL2	7.97e-38
IGF2BP3	5.43e-38
LRRK2-DT	8.75e-38
GLB1L3	4.83e-38
LPL	1.14e-37
TLR4	1.26e-37
LRP2BP	1.31e-37
MDK	1.34e-37
MARCKSL1	1.46e-37
RBMS3	1.62e-37
TNS2	1.62e-37
KNTC1	1.78e-37
SLC7A7	1.82e-37
SLC50A1	2.05e-37
RSPO2	2.15e-37
CSF3	2.13e-37
FAM167A	2.19e-37
MASP1	2.27e-37
SFRP5	2.31e-37
POLE2	2.31e-37
F11	2.6e-37
TBX5	2.64e-37
APBB1	2.65e-37
SH3BP5	2.83e-37
GIMAP5	3.05e-37
PROS1	3.01e-37
TOX2	3.06e-37
MIR6835	2.77e-37
BCL2L15	4.22e-37
SOCS2	4.75e-37
ARHGAP40	4.07e-37
ODAM	6.13e-37
HLA-E	6.53e-37
LRRC2	6.96e-37
FOLR3	7.51e-37
ITPKA	6.21e-37
PCLAF	8.01e-37
LIMCH1	8.05e-37
ZEB2	8.43e-37
BLM	8.24e-37
GMFG	8.96e-37
NCAPH	9.11e-37
GJB6	4.84e-37
CYBRD1	9.95e-37
ID4	9.95e-37
ACP5	1.02e-36
EPCAM	1.02e-36
SMAD7	1.06e-36
MKI67	1.11e-36
CA3	1.12e-36
GCNT3	9.35e-37
KLF2	1.11e-36
SPC24	1.15e-36
CXCR1	1.25e-36
SEPTIN10	1.25e-36
WFDC1	1.33e-36
GALNT18	1.32e-36
NIM1K	1.43e-36
OVCH1	1.54e-36
SLC2A1	1.69e-36
PTPN1	1.67e-36
GPRIN1	1.71e-36
MRC1	1.88e-36
GINS2	1.98e-36
GPT2	2.18e-36
HOXC10	1.11e-36
ZBTB4	2.21e-36
SLC12A4	2.37e-36
SIX4	2.42e-36
FRMD4B	2.43e-36
AGTR1	2.53e-36
FGF14-AS2	2.82e-36
CRY2	2.81e-36
CBLC	3.04e-36
IL1RL2	2.98e-36
DONSON	3.53e-36
PPP1R14D	2.81e-36
LINP1	1.82e-36
NCF2	3.54e-36
MRAS	3.79e-36
ABCG1	3.95e-36
H2BC5	4.32e-36
HMGN2P15	4.42e-36
MS4A2	4.45e-36
EEF1A1P6	4.87e-36
ARRB1	5.25e-36
C11orf80	5.85e-36
SFTPC	6.33e-36
NPR3	6.05e-36
LIMD1	6.1e-36
RXRG	6.68e-36
LY6D	3.92e-36
CCNE1	6.85e-36
MCM4	7.56e-36
N4BP2L1	9.57e-36
TSPAN7	1.09e-35
AATK	1.1e-35
GGTA1	1.12e-35
TFB2M	1.12e-35
CCDC50	1.14e-35
FILIP1	1.21e-35
MYH10	1.21e-35
MYOZ1	1.25e-35
BARX2	1.01e-35
NTN4	1.35e-35
SOX4	1.4e-35
GNG11	1.51e-35
LINC00857	1.53e-35
HSD17B4	1.62e-35
VAMP2	1.71e-35
MANF	1.8e-35
NDRG2	1.8e-35
FLAD1	1.82e-35
ZBTB47	1.86e-35
ACKR1	1.92e-35
TPPP3	1.96e-35
SLC2A5	1.83e-35
KAT2B	2.22e-35
FGL1	1.31e-35
NMU	1.97e-35
PRICKLE1	2.91e-35
FANCA	2.77e-35
GIPC2	2.93e-35
ERO1A	3.1e-35
PLCE1	3.34e-35
LINC01506	3.57e-35
IL7R	3.62e-35
AHNAK	3.84e-35
PBK	4.05e-35
TRAP1	4.53e-35
ALOX5AP	4.63e-35
C5orf34	4.56e-35
SLC15A2	5.03e-35
MYBL2	5.26e-35
PILRA	5.17e-35
COLEC12	5.22e-35
PRKG1	5.94e-35
TINCR	5.97e-35
SLC44A2	6.28e-35
PHKA1	6.64e-35
RIPOR1	6.63e-35
CHRM1	6.78e-35
HS6ST2	6.78e-35
EGR2	6.91e-35
UNC5CL	6.99e-35
NPNT	7.47e-35
LMO7	8.47e-35
POLR2H	8.96e-35
OR52K3P	9.31e-35
FOXM1	1.34e-34
RFLNB	1.55e-34
CD83	1.68e-34
LINC01963	1.84e-34
CRABP2	1.88e-34
SYNJ2	1.9e-34
SPRING1	2.1e-34
GPRIN2	2.12e-34
CA9	1.65e-34
PAPSS2	2.3e-34
PAK1	2.35e-34
CCNA2	2.59e-34
NOSTRIN	2.54e-34
SCD5	2.54e-34
CDC25A	2.38e-34
HLX	2.99e-34
NECTIN4	3.09e-34
KHDC4	3.09e-34
LSAMP	3.15e-34
PPFIBP1	3.16e-34
F10	3.36e-34
PTGIR	3.4e-34
P2RY14	3.46e-34
HK3	3.56e-34
TK1	3.75e-34
GJA5	4.02e-34
LINC01426	3.79e-34
C1orf115	4.4e-34
NES	4.45e-34
MYRF	4.71e-34
LILRB3	5.9e-34
MYO1C	5.84e-34
PRG4	6.45e-34
SELENOP	6.5e-34
ARHGAP18	6.63e-34
PSAT1	6.93e-34
UBL3	7.47e-34
MSTO1	7.79e-34
SMAD9	8.05e-34
BTK	7.95e-34
CTXND1	8.19e-34
PDLIM1	8.2e-34
PLEK2	8.63e-34
PLEKHO2	8.4e-34
ST6GALNAC2	9.59e-34
APOBR	9.66e-34
NEDD9	1.02e-33
SNCA	1.06e-33
PROC	7.04e-34
BMPER	1.11e-33
NATD1	1.26e-33
GPR4	1.35e-33
SLC27A3	1.33e-33
TRAF4	1.6e-33
SLC39A11	1.9e-33
CARD16	1.88e-33
MYOC	1.94e-33
RFX2	2.22e-33
GINS4	1.98e-33
DOCK11	2.35e-33
EIF4E3	2.67e-33
CDCA7	2.84e-33
PDGFB	2.84e-33
UTRN	2.84e-33
RHBDL1	2.88e-33
PRC1	3.28e-33
MMP19	3.55e-33
HOXB9	1.87e-33
LRRK2	4.35e-33
ZNF385B	4.48e-33
PLLP	4.71e-33
LIFR	4.82e-33
CRIM1	5.78e-33
JUND	6.29e-33
MITF	6.48e-33
PHLDB2	6.74e-33
GALNT7	7.17e-33
EFEMP1	7.16e-33
C2CD4A	6.14e-33
LINC01614	6e-33
NARF	7.91e-33
CENPK	7.25e-33
TNS3	8.15e-33
F12	7.23e-33
CPNE7	8.92e-33
MIR3677	1.05e-32
A2M	1.13e-32
LPCAT3	1.12e-32
CDCA5	1.17e-32
CTDSPL	1.18e-32
EXOC3L1	1.21e-32
SLC16A11	1.26e-32
ASF1B	1.29e-32
VPS9D1-AS1	1.3e-32
TMEM74B	1.43e-32
CYP4B1	1.61e-32
FOSB	1.76e-32
KCNA5	1.92e-32
FLVCR2	2.11e-32
CCNF	2.3e-32
LMNB1	2.32e-32
TRAIP	2.25e-32
ABLIM3	2.51e-32
RNU5B-4P	2.67e-32
SOBP	3.1e-32
ART4	3.24e-32
RS1	3.47e-32
KPNA2	3.49e-32
ITLN1	3.55e-32
SELPLG	4.08e-32
DAB2IP	4.32e-32
GJB2	4.59e-32
TUBB6	4.85e-32
PAFAH1B3	4.91e-32
SIGLEC17P	5.06e-32
CD33	5.06e-32
SHCBP1	5.06e-32
GJA4	5.33e-32
FCRL5	4.06e-32
RNF122	5.37e-32
FANCI	5.57e-32
LAMC3	6.15e-32
WNT7A	6.35e-32
TMEM220	6.5e-32
FLT4	6.83e-32
CYP27A1	7.37e-32
FGD3	8.46e-32
RAB11FIP1	8.38e-32
MIR559	7.99e-32
SERPING1	8.96e-32
SH3GL3	8.88e-32
CD302	9.03e-32
PTPRO	1.03e-31
DCAF13	1.16e-31
RADX	1.36e-31
BEAN1	1.05e-31
CHAF1B	1.4e-31
NPW	8.07e-32
MIR27A	1.5e-31
APOL3	1.52e-31
ATP1B2	1.58e-31
CENPU	1.62e-31
ECT2	1.63e-31
GAL	8.2e-32
ZCCHC24	1.6e-31
EDN1	1.65e-31
WWTR1	1.71e-31
TPPP	1.72e-31
FPR1	1.87e-31
RDX	1.96e-31
STYK1	1.98e-31
LDHA	2.06e-31
TBX15	1.66e-31
HPCAL1	2.1e-31
NPM3	2.25e-31
H2BC9	1.38e-31
NR4A3	2.8e-31
MAOB	2.85e-31
KRT16	1.87e-31
PALD1	3.07e-31
ANO6	3.24e-31
AARD	3.41e-31
PGM5P4	3.62e-31
RRAS	3.96e-31
ADGRL4	4.02e-31
FAM167B	4.03e-31
COL1A1	4.38e-31
CDT1	4.77e-31
FUT6	2.87e-31
APOLD1	5.76e-31
COCH	4.02e-31
CLIC3	5.86e-31
PAQR5	6.08e-31
CEACAM21	6.65e-31
MYH11	6.68e-31
JPT1	6.78e-31
MSMO1	7.03e-31
KLF10	7.34e-31
FLRT3	7.61e-31
CPAMD8	8.01e-31
PCAT6	8.18e-31
RBBP8NL	8.09e-31
TONSL	1.01e-30
STOM	1.02e-30
CYS1	1.03e-30
FKBP11	1.1e-30
KHDRBS2	1.1e-30
DNAJB4	1.08e-30
AVPR2	1.15e-30
SOX18	1.19e-30
HSPD1	1.19e-30
DCSTAMP	1.26e-30
MFSD2A	1.23e-30
PPARG	1.29e-30
PSMG3	1.31e-30
MYO1B	1.34e-30
SLC15A3	1.48e-30
BMP2	1.58e-30
CHEK1	1.66e-30
RALGPS2	1.75e-30
NGEF	1.48e-30
SEC14L1	1.79e-30
IL20RA	1.94e-30
PLXNB3	1.9e-30
TRGJP2	2.19e-30
BUB1	2.24e-30
REEP1	2.48e-30
PKIG	2.46e-30
FCGR3B	2.97e-30
SNX25	3.01e-30
CDKN3	3.12e-30
HMGA1	3.21e-30
CLEC4E	4e-30
INKA1	4.23e-30
SLC25A10	4.58e-30
JAM3	5.37e-30
SLCO2A1	5.47e-30
PPBP	5.64e-30
HRCT1	5.73e-30
THBS2	5.79e-30
PREX1	6.17e-30
CORO1C	6.5e-30
HORMAD1	4.5e-30
ADCY9	7.42e-30
RASSF8	8.19e-30
ADGRE5	8.26e-30
TNFSF12	8.67e-30
GADD45B	8.9e-30
ECE2	9.02e-30
HSPE1	9.56e-30
NCAPGP2	9.73e-30
SNHG4	8.66e-30
VASH1	1e-29
KIF23	1.05e-29
WDR62	1.01e-29
LHFPL3	1.26e-29
SLC51B	1.28e-29
CD68	1.57e-29
ARHGAP29	1.56e-29
LINC01836	1.6e-29
C1QTNF6	1.71e-29
PMP22	1.68e-29
SPI1	1.68e-29
PODXL	1.78e-29
FCN1	1.94e-29
C11orf96	1.94e-29
CYGB	2.03e-29
ANGPTL7	2.07e-29
PCSK9	2.13e-29
ARHGEF37	2.28e-29
HHIP-AS1	2.26e-29
TIMELESS	2.36e-29
GAB2	2.36e-29
SH2B3	2.68e-29
HSPB7	2.92e-29
P3H4	3.53e-29
PARPBP	3.26e-29
ARHGEF16	3.7e-29
TMEM164	3.57e-29
SLCO2B1	3.74e-29
MATN3	3.82e-29
FIGNL1	3.99e-29
XPR1	3.97e-29
VIM	4.28e-29
TSPAN12	4.36e-29
ABCA3	4.46e-29
RASSF2	4.57e-29
PGM2L1	5.47e-29
KCNJ8	5.4e-29
PRDX4	5.5e-29
NFIX	5.88e-29
TIMP1	6.01e-29
SIRPA	6.22e-29
SNHG1	6.81e-29
SUSD2	6.81e-29
SPC25	7.18e-29
CD5L	9.03e-29
HOXA4	9.71e-29
VSTM4	9.57e-29
NINJ2-AS1	9.52e-29
MAD2L1	1.01e-28
AURKA	1.05e-28
KLHDC7B-DT	1.09e-28
P2RY6	1.07e-28
SORBS3	1.23e-28
KLK6	5.94e-29
COL3A1	1.25e-28
LINC00942	7.32e-29
CRABP1	7.79e-29
MTURN	1.77e-28
SEMA3B	1.79e-28
CA2	1.8e-28
CYP27B1	1.86e-28
TYMS	2.25e-28
ACTN2	2.55e-28
GJC2	2.75e-28
RAD51	2.64e-28
ELF3-AS1	2.79e-28
FBP1	3.05e-28
B3GALNT1	3.46e-28
CNN3-DT	3.54e-28
P4HA3	3.38e-28
TNFSF13	3.62e-28
MGC27382	3.76e-28
INSIG1	3.91e-28
KIFC1	4.39e-28
MYLK	4.27e-28
B4GALT2	4.56e-28
CCDC141	4.54e-28
ZC3HAV1L	5.26e-28
GABARAPL1	5.28e-28
MNDA	5.45e-28
UQCC2	5.74e-28
S100A12	5.88e-28
PIK3R1	6e-28
ARRDC4	6.15e-28
MAFF	7.4e-28
SAMHD1	7.69e-28
SMTNL2	7.97e-28
LNX2	7.87e-28
LINC00551	8.05e-28
SH3BGRL	8.47e-28
BST1	8.86e-28
EMILIN2	8.89e-28
LINC02185	9.75e-28
RETREG1	9.71e-28
NCKAP1L	1.07e-27
ANKRD33B	1.21e-27
ADAMTS15	1.25e-27
PIK3R5	1.26e-27
LPXN	1.33e-27
PDK1	1.38e-27
ARAP2	1.39e-27
STK39	1.4e-27
SGCB	1.39e-27
PLK4	1.54e-27
TPBG	1.79e-27
ARMCX1	1.72e-27
ADAM12	1.69e-27
FHDC1	1.92e-27
ATOH8	1.95e-27
GAPDH	2.19e-27
HSPB3	2.38e-27
ZNF331	2.39e-27
LINC01914	2.48e-27
MS4A14	2.98e-27
PROM2	3.57e-27
PUS7	3.66e-27
PHLDA2	3.61e-27
NEGR1	3.88e-27
PXDC1	3.9e-27
PLAGL1	4.25e-27
ETV5	4.17e-27
ZBTB16	4.58e-27
THRA	4.74e-27
LINC02555	5.29e-27
MAP6	5.6e-27
MCC	5.91e-27
DARS2	5.84e-27
HPSE2	6.14e-27
SCN1A	6.23e-27
WFDC3	5.5e-27
COLEC10	6.33e-27
ALDH2	6.32e-27
IL34	6.5e-27
SFTA1P	7e-27
SERINC2	7.03e-27
PKDCC	8.04e-27
HECW2	8.5e-27
SMARCA2	8.47e-27
OIP5	8.56e-27
H2BC20P	9.25e-27
NFAM1	9.68e-27
DBNDD1	1.01e-26
ARHGAP30	9.81e-27
PTTG1	1.03e-26
LY86	1.01e-26
GALNT14	9.63e-27
FEN1	1.06e-26
IGKV1-33	8.32e-27
ALAS2	1.17e-26
ABCC3	1.21e-26
KCTD12	1.27e-26
IL37	8.75e-27
MCM6	1.41e-26
SNORD60	1.33e-26
TCF4	1.54e-26
EMP1	1.57e-26
VGLL3	1.62e-26
FABP5P7	1.69e-26
CDK1	1.77e-26
MIR223HG	1.85e-26
MAP7D2	1.51e-26
SAMD10	2.01e-26
PRSS35	2e-26
HSH2D	2.03e-26
GNPNAT1	2.04e-26
TUBB1	2.02e-26
GRAMD2A	2.03e-26
IL6	2.15e-26
RFC4	2.36e-26
AK1	2.28e-26
IRAK1	2.28e-26
WNT9A	2.36e-26
CADM1	2.35e-26
FOXP3	2.59e-26
TDRKH	2.75e-26
TYROBP	2.81e-26
UACA	2.91e-26
INAVA	3.02e-26
ZNF239	3e-26
ZMYND15	3.06e-26
DAB2	3.18e-26
RHOXF1-AS1	3.42e-26
TPSAB1	3.39e-26
AKR7A3	2.89e-26
BRIX1	4.53e-26
FAR2	4.74e-26
PIK3IP1	4.7e-26
BCL9	4.88e-26
CELF2	4.8e-26
SLC7A5	5.14e-26
LAMB2	5.52e-26
CCND2	5.85e-26
CCDC167	6.65e-26
KRT80	7.58e-26
TTLL7	7.98e-26
C1QA	8.22e-26
SCARF1	8.05e-26
IFNGR1	8.15e-26
EPB41L5	8.11e-26
PDPN	9.21e-26
LST1	9.21e-26
SYNDIG1L	1.09e-25
OVOL1	9.22e-26
SEC14L4	1.1e-25
ZFP36	1.17e-25
FRAS1	1.17e-25
MIS18A	1.21e-25
DTL	1.27e-25
MB	1.16e-25
MCM2	1.3e-25
DDO	1.32e-25
LILRA6	1.46e-25
TXNDC17	1.42e-25
DUSP1	1.68e-25
NDNF	1.66e-25
ETS1	1.68e-25
NCAPG2	1.8e-25
SIRPB2	1.81e-25
ATAD2	1.91e-25
ECM2	1.91e-25
THEMIS2	1.96e-25
PFKP	2.02e-25
WNT3	2.18e-25
DCN	2.35e-25
TNNI2	2.51e-25
CHI3L2	2.68e-25
COL13A1	2.82e-25
F2RL3	2.86e-25
TLCD1	2.89e-25
AQP9	2.96e-25
COL6A5	3.33e-25
C1orf21	3.93e-25
SHMT2	3.95e-25
CCDC173	4.12e-25
ZNF217	4.55e-25
VARS1	4.75e-25
CCL24	5.15e-25
FOXF2	5.52e-25
CXCL12	5.66e-25
NXPH4	3.98e-25
HCK	6.11e-25
PPIAP39	6.49e-25
AADAC	7.31e-25
LINC01645	7.35e-25
LRRC18	7.63e-25
BAIAP2L2	6.24e-25
PTGES	8.01e-25
GNG4	4.82e-25
AMIGO1	9.08e-25
OSBPL6	9.32e-25
EPHX4	7.83e-25
IL5RA	9.47e-25
CCN2	9.88e-25
MRM1	1.02e-24
ERFE	7.24e-25
RPP40	1.08e-24
C1QB	1.1e-24
CNN1	1.13e-24
HCAR2	1.17e-24
MID1IP1	1.2e-24
IL18R1	1.26e-24
SDC2	1.23e-24
HLF	1.24e-24
CD81	1.3e-24
KCNAB2	1.48e-24
TCEAL7	1.76e-24
ARHGAP23	1.71e-24
PTGDS	1.74e-24
ADGRD1	1.76e-24
BPIFA2	1.06e-24
NEDD4L	1.78e-24
EEF1A1P5	1.88e-24
PRELP	1.88e-24
ZNF692	1.98e-24
LAD1	2.01e-24
CDKN2B	2.12e-24
BYSL	2.17e-24
ITGAL	2.38e-24
TLCD2	2.48e-24
RASGRP2	2.96e-24
ITGA11	2.78e-24
BAIAP2L1	2.89e-24
SULT1A1	3.05e-24
KIF26A	3.29e-24
CCN4	3.32e-24
IGHG4	3.48e-24
RAB8B	3.74e-24
SFTPD	4.16e-24
IGHV7-81	3.4e-24
REPS2	4.31e-24
TNFAIP8L3	4.63e-24
MOB3B	4.69e-24
C9orf24	4.69e-24
PDZRN3	4.85e-24
EHD2	5.01e-24
MAGEA3	2.24e-24
SORT1	5.33e-24
INHA	3.07e-24
MAP3K8	5.82e-24
NUP155	6.5e-24
AQP1	6.95e-24
RILP	6.64e-24
FAM83D	7.05e-24
SLFN13	7.17e-24
C8orf34-AS1	7.41e-24
OTULINL	7.4e-24
TRIP13	8.89e-24
BMX	9.24e-24
TEF	9.55e-24
HPGDS	9.93e-24
EVI2B	1.07e-23
ELMO1	1.16e-23
EPB41L3	1.16e-23
PPP4R4	1.18e-23
PDCD2L	1.27e-23
DHCR24	1.34e-23
MTHFD2	1.3e-23
DAPK1	1.31e-23
TBC1D2	1.36e-23
KLF15	1.38e-23
ETV1	1.43e-23
ATF3	1.45e-23
SLC25A39	1.46e-23
USP30-AS1	1.51e-23
KCNJ15	1.49e-23
FAM216B	1.52e-23
LEFTY2	1.56e-23
MAL	1.56e-23
DDR2	1.61e-23
LRCH2	1.7e-23
FAM184A	1.69e-23
TACC3	1.75e-23
CX3CR1	1.75e-23
TRIM31	1.36e-23
WDHD1	2.03e-23
CXCL16	2.02e-23
TSC22D1	2.2e-23
PLEKHH2	2.27e-23
CCN1	2.3e-23
PAQR5-DT	2.27e-23
GYG2	2.49e-23
GBP4	2.5e-23
GAS7	2.84e-23
LINC00460	1.74e-23
MIR30C2	3.04e-23
GMNN	3.22e-23
CP	3.22e-23
PC	3.39e-23
TUBA5P	3.19e-23
SGCE	3.54e-23
THSD4	3.82e-23
CKS1B	4.56e-23
H2AC7	3.03e-23
SYT7	5.46e-23
KCNN4	5.82e-23
CNR1	6.07e-23
CHTF18	6.09e-23
PTGIS	6.36e-23
ACY3	6.21e-23
COL4A3	6.76e-23
CCT5	6.68e-23
TCN1	4.59e-23
SERTAD1	6.94e-23
SEMA4B	6.97e-23
CLDN11	7.29e-23
BOP1	7.3e-23
MYO1F	7.34e-23
KLRF1	8.01e-23
PF4	8.1e-23
SELENOI	8.56e-23
DTYMK	8.51e-23
ADAM28	8.73e-23
WWC3	8.91e-23
CABCOCO1	9.4e-23
FHL2	1.01e-22
FAP	1.01e-22
NKD1	1.06e-22
SLCO4C1	1.06e-22
NOTCH1	1.08e-22
TFF1	6.99e-23
TMEM178A	1.19e-22
PARD6B	1.15e-22
BANCR	1.2e-22
OLFML2A	1.18e-22
CPA3	1.19e-22
CST5	1.26e-22
ID3	1.22e-22
ST14	1.41e-22
ABCB6	1.37e-22
C7	1.42e-22
NCF1	1.61e-22
ALG1L	1.63e-22
GATA6-AS1	1.7e-22
MUC16	1.17e-22
IRX1	1.86e-22
EGR3	2.01e-22
MMP1	2.05e-22
CES1	2.04e-22
AXL	2.06e-22
FCER1G	2.28e-22
ASNS	2.48e-22
AKT3	2.67e-22
ARHGAP11A	2.84e-22
PKP3	2.82e-22
TTYH3	2.92e-22
FBXO32	3.11e-22
RNU6-415P	3.12e-22
SIGLEC1	3.39e-22
FAM43A	4.07e-22
TPSB2	4.2e-22
DOCK8	4.32e-22
TUBA1A	4.35e-22
FBLN1	4.33e-22
FUT8	4.59e-22
AKAP13	5.4e-22
MEST	5.58e-22
SELE	5.9e-22
PACRG	6.2e-22
NHLRC4	6.91e-22
IHH	6.91e-22
APLN	7.39e-22
STEAP1	8.14e-22
ROBO2	8.36e-22
SGK1	8.07e-22
DERL3	8.75e-22
ADAM8	9.15e-22
MMP12	9.92e-22
ANKRD22	1.12e-21
NR4A1	1.1e-21
LAPTM5	1.23e-21
SLA	1.36e-21
PPP1R16B	1.38e-21
SLC22A18AS	1.41e-21
CEACAM1	1.63e-21
CXCL2	1.59e-21
CHEK2	1.67e-21
CSTA	1.67e-21
SIGLEC14	1.75e-21
VSIG2	1.74e-21
CFAP161	1.85e-21
ADCK5	1.93e-21
H3C4	1.5e-21
GNG7	2.04e-21
DKK3	2.02e-21
NRROS	2.07e-21
ENO1	2.14e-21
LUCAT1	1.51e-21
VMP1	2.18e-21
FAT4	2.39e-21
MAGEA6	1.02e-21
PABPC1L	2.55e-21
EFNB2	2.43e-21
METTL1	2.51e-21
FMO3	2.48e-21
SCGB1A1	2.74e-21
COL5A2	2.64e-21
DYNLT5	2.72e-21
CDH17	1.51e-21
ANKRD44-AS1	3.09e-21
CDKN1C	3.2e-21
SULF1	3.36e-21
CDCA4	3.44e-21
MS4A4A	3.33e-21
MESP1	3.18e-21
HOATZ	3.61e-21
GPRC5A	3.85e-21
MUC3A	3.28e-21
RAD51AP1	4.28e-21
GRTP1	4.37e-21
GPR17	4.23e-21
UST	4.46e-21
SYNE1	4.54e-21
NXF3	4.87e-21
SPRR1B	2.92e-21
CD300E	5.5e-21
OVCH2	5.96e-21
AOX1	6.11e-21
SNORD99	6.42e-21
GMDS	6.44e-21
LINC01765	6.47e-21
SPRY4	6.37e-21
SNHG3	7.54e-21
SRD5A1	8.6e-21
C3orf86	9.05e-21
POC1A	9.46e-21
EGR1	9.3e-21
MRGPRF	9.35e-21
C11orf97	9.51e-21
SLC52A2	9.42e-21
SCEL	9.92e-21
C20orf85	1e-20
LGI2	9.12e-21
H1-4	6.08e-21
ID2	1.06e-20
PODXL2	1.23e-20
DUSP8	1.21e-20
PLA2G3	1.25e-20
COL4A4	1.25e-20
IGHG1	1.36e-20
TNFRSF25	1.63e-20
C19orf48	1.62e-20
FCGR3A	1.63e-20
MAP1LC3C	1.86e-20
ACSL4	1.82e-20
ATAD3B	1.97e-20
SEMA3B-AS1	2e-20
NKD2	2.06e-20
MMP28	2.06e-20
DEPP1	2.14e-20
TMSB15A	2.21e-20
SRGAP3-AS2	2.36e-20
PXMP4	2.34e-20
TEKT1	2.64e-20
CNFN	2.66e-20
DCDC2	2.8e-20
PRF1	2.7e-20
BICDL1	2.91e-20
AMOTL2	2.8e-20
S100A4	2.99e-20
JSRP1	2.62e-20
DNAJC12	2.92e-20
HMGCS1	3.16e-20
COL5A1	3.22e-20
RNU6-1161P	2.62e-20
RCOR2	3.29e-20
LBH	3.95e-20
H2BC8	3.31e-20
IGFBP3	4.17e-20
SSR4	4.5e-20
DPT	5e-20
PRR11	5.45e-20
NRGN	5.39e-20
PLAAT1	4.25e-20
GFUS	5.54e-20
LIPA	5.89e-20
CABLES1	6.05e-20
BDNF	6.4e-20
CD37	6.3e-20
ERBB4	6.5e-20
ABHD11	6.44e-20
CYB5A	6.73e-20
SNX30	6.78e-20
GJA1	6.95e-20
EEF1A2	6.65e-20
EMP3	7.64e-20
DDX11	8.05e-20
MMP17	7.04e-20
TMEM132A	8.36e-20
TWIST2	8.43e-20
DECR2	8.92e-20
CASP1	8.53e-20
COBL	8.76e-20
COL7A1	7.41e-20
ARHGEF2-AS1	9.16e-20
MROH6	9.31e-20
BTG2	9.22e-20
NME4	9.57e-20
LAIR1	1.01e-19
ETS2	1.06e-19
APOL4	1.18e-19
RNF182	1.24e-19
CNTFR	1.26e-19
CCDC68	1.28e-19
CIP2A	1.25e-19
CXCL13	1.38e-19
GFRA1	1.41e-19
NDN	1.36e-19
BSG-AS1	1.66e-19
MEOX2	1.75e-19
MORN5	1.81e-19
BNIP3P11	1.71e-19
APOC1	1.83e-19
NQO1	1.85e-19
TFRC	1.86e-19
HTR3C	1.93e-19
IGHG2	2.07e-19
ATP13A4	2.1e-19
LARGE2	2.29e-19
SNTN	2.28e-19
FUT3	2.33e-19
AK4	2.24e-19
LRRC25	2.28e-19
RBPMS-AS1	2.32e-19
CSF2RB	2.31e-19
NET1	2.4e-19
GGTLC1	2.53e-19
SCNN1G	2.54e-19
EFNB1	2.54e-19
SFTPA1	3.18e-19
AKAP12	2.86e-19
C5orf38	2.92e-19
PLBD1	3.04e-19
FGB	1.88e-19
CENPM	3.27e-19
RERG	3.28e-19
ZMYND10	3.39e-19
LEMD1	2.84e-19
SLC17A9	3.57e-19
TUBA4B	3.65e-19
MICALL2	3.76e-19
MAPK4	3.72e-19
ALDOA	3.93e-19
HEYL	3.86e-19
H2AX	4.15e-19
ZDHHC9	4.21e-19
C1orf194	4.62e-19
DRAM1	4.6e-19
SCIRT	4.01e-19
SPDEF	5.08e-19
SELENBP1	5.02e-19
SAMD5	5.16e-19
CD44	5.37e-19
C15orf48	5.56e-19
LAMA4	5.48e-19
SLC2A3	6.65e-19
CFAP52	7.07e-19
TNFRSF18	7.25e-19
KPNA7	6.76e-19
RSPH4A	7.56e-19
DYNLT4	7.79e-19
BCL2A1	7.47e-19
SIX1	7.68e-19
MAGI3	7.49e-19
CAMK2N1	7.52e-19
SFTPA2	8.55e-19
ANXA8L1	8.03e-19
PER1	7.82e-19
C16orf54	7.97e-19
CREB3L4	8.06e-19
GRN	8.48e-19
CSF3R	8.11e-19
TMEM190	8.31e-19
PYCR3	8.64e-19
PRKCZ	8.38e-19
SGMS2	8.42e-19
RPL39L	9.01e-19
CTSG	9.28e-19
C6	9.48e-19
CPXM1	9.82e-19
BEX4	9.68e-19
SRGN	1.02e-18
GOLGA7B	1.03e-18
TMEM156	1.08e-18
PLAC8	1.17e-18
DYNLRB2	1.32e-18
ALOX15	1.3e-18
RGS22	1.32e-18
DAAM2	1.48e-18
GSDMB	1.57e-18
CITED2	1.52e-18
HLA-V	1.58e-18
CFTR	1.56e-18
ZP3	1.56e-18
DIO2	1.37e-18
RGS5	1.58e-18
TMEM243	1.78e-18
PCCA-DT	2.22e-18
RN7SL8P	2.2e-18
PTGFR	2.22e-18
MIR23A	2.62e-18
FGF10	2.57e-18
SBK1	2.77e-18
CDC42EP2	2.71e-18
LINC02345	3.23e-18
HACD1	3.23e-18
ESYT3	3.34e-18
LCP1	3.36e-18
CCDC170	3.45e-18
BHLHE41	3.8e-18
ADA2	4.12e-18
WDR38	4.32e-18
APLNR	4.34e-18
CAPSL	4.47e-18
TSPAN4	4.58e-18
IRF8	4.6e-18
MYO7B	4.76e-18
DSCAM-AS1	2.2e-18
C1orf189	5.44e-18
RNU6-955P	5.35e-18
BHLHA15	5.35e-18
ERICH2	5.5e-18
ROPN1L	5.81e-18
FAXDC2	5.61e-18
IGHV1OR21-1	4.47e-18
CIBAR2	6.09e-18
GPR87	5.16e-18
ACTG2	6.24e-18
MSN	6.74e-18
GSTA3	7.16e-18
AOC1	6.61e-18
CYTOR	8.33e-18
GPR162	8.3e-18
PDCD1LG2	8.22e-18
C1orf87	8.39e-18
HCST	8.5e-18
EFCAB1	8.92e-18
EPHB2	8.82e-18
SNORA26	8.89e-18
LRRC4	9.93e-18
BEX5	1.08e-17
IGHGP	1.08e-17
JUNB	1.12e-17
SLC24A3	1.11e-17
CACHD1	1.16e-17
RHPN1	1.21e-17
JUN	1.3e-17
ALDH1A1	1.3e-17
CYBB	1.3e-17
CFAP77	1.35e-17
TNFAIP8L2	1.3e-17
PPIL6	1.43e-17
CTSS	1.42e-17
IGHV5-78	1.36e-17
EFR3B	1.52e-17
TGFB2	1.51e-17
IGKC	1.67e-17
DSCC1	1.72e-17
SLC29A4	1.74e-17
EPHB6	1.89e-17
SNORD46	1.76e-17
FERMT3	1.92e-17
SOD3	1.94e-17
AKR1B10	1.44e-17
ATP6V1C2	2.19e-17
CDH3	2.83e-17
IL23A	2.76e-17
LAPTM4B	2.93e-17
SEC14L3	3.1e-17
RAC3	3.26e-17
DDIT4L	3.11e-17
RHOV	3.54e-17
PAEP	2.68e-17
TMTC1	3.78e-17
FOS	4.25e-17
STOML3	4.57e-17
C2CD4D-AS1	4.91e-17
KLRG2	5.23e-17
MIR25	5.25e-17
RACGAP1	5.32e-17
CMKLR1	5.18e-17
ALPL	5.26e-17
GALNT13	5.42e-17
MUC13	4.45e-17
NFKBIA	5.99e-17
OASL	6.02e-17
CRIM1-DT	6.43e-17
THY1	6.71e-17
MELTF	6.44e-17
CCNO	7.49e-17
TMEM45B	7.61e-17
ATP10A	7.8e-17
MACROD2	8.26e-17
CD53	8.14e-17
SRD5A3	8.35e-17
PLA1A	8.6e-17
NR3C2	9.38e-17
SMPDL3B	9.59e-17
HAS1	9.95e-17
SPATA18	1.11e-16
C1QC	1.21e-16
HSD17B13	1.43e-16
PAQR4	1.51e-16
SOCS3	1.52e-16
PALM	1.52e-16
RNU6-917P	1.52e-16
KANK4	1.7e-16
SCG5	1.67e-16
KLB	1.78e-16
NTM	1.79e-16
LINC01612	1.86e-16
COL4A5	1.9e-16
PTAFR	1.93e-16
TRGC2	2.39e-16
AK7	2.46e-16
DST	2.45e-16
TTC39C	2.62e-16
CD69	2.51e-16
LAMA3	2.64e-16
GPD1L	2.66e-16
SHE	2.79e-16
IFT57	2.89e-16
H4C5	1.86e-16
UNC13D	3.03e-16
PODNL1	3.07e-16
LRP1	3.2e-16
CD4	3.29e-16
RARRES2	3.41e-16
PLXDC2	3.44e-16
CAPN12	3.4e-16
ABLIM1	3.47e-16
FAM166B	3.81e-16
DNAI2	3.85e-16
OR7E38P	3.89e-16
[truncated: 620 more rows]
